# Supplementary material for: Profile of Multidrug-Resistant Bacteria in Intensive Care Units of a Maternal and Child Hospital in Rio de Janeiro, Brazil
Source: Antibiotics (Basel). 2025 Oct 30;14(11):1090. doi: 10.3390/antibiotics14111090 (PMC12649471; doi:10.3390/antibiotics14111090)
Supplement: Supplementary file 1 [file antibiotics-14-01090-s001.zip]

Archive with 1 entries (1 files):
- antibiotics-3869934-supplementary.pdf
